# Supplementary material for: Phase Transformations from Nanocrystalline to Amorphous (Zr70Ni25Al5)100-xWx (x; 0, 2, 10, 20, 35 at. %) and Subsequent Consolidation
Source: Nanomaterials (Basel). 2021 Nov 3;11(11):2952. doi: 10.3390/nano11112952 (PMC8618145; doi:10.3390/nano11112952)
Supplement: Supplementary file 1 [file nanomaterials-11-02952-s001.zip]

Archive with 1 entries (1 files):
- nanomaterials-1427127-supplementary.pdf
